# Supplementary material for: A Predictive and an Optimization Mathematical Model for Device Design in Cardiac Pulsed Field Ablation Using Design of Experiments
Source: J Cardiovasc Dev Dis. 2023 Oct 11;10(10):423. doi: 10.3390/jcdd10100423 (PMC10607717; doi:10.3390/jcdd10100423)
Supplement: Supplementary file 1 [file jcdd-10-00423-s001.zip]

Archive with 1 entries (1 files):
- jcdd-2567519-supplementary.pdf
